# Supplementary material for: Quantitative Analysis of the Synergy of Doping and Nanostructuring of Oxide Photocatalysts
Source: Materials (Basel). 2024 Jul 12;17(14):3460. doi: 10.3390/ma17143460 (PMC11278242; doi:10.3390/ma17143460)
Supplement: Supplementary file 1 [file materials-17-03460-s001.zip]

Archive with 1 entries (1 files):
- materials-3101284-supplementary.pdf
